# Supplementary material for: A Toxoplasma gondii Oxopurine Transporter Binds Nucleobases and Nucleosides Using Different Binding Modes
Source: Int J Mol Sci. 2022 Jan 10;23(2):710. doi: 10.3390/ijms23020710 (PMC8776092; doi:10.3390/ijms23020710)
Supplement: Supplementary file 1 [file ijms-23-00710-s001.zip]

Archive with 7 entries (7 files):
- Supplemental Figure S1.pdf
- Supplemental File S1.pdf
- Supplemental File S2.pdf
- Supplemental Table S1 source of nucleosides.pdf
- Supplemental Table S2.pdf
- Supplemental Table S3 - structures of purines and purine analogues.pdf
- Supplemental Table S4 - Sequences used in the phylogenetic analyses.pdf
